# Supplementary material for: Adsorption and photocatalytic scavenging of 2-chlorophenol using carbon nitride-titania nanotubes based nanocomposite: Experimental data, kinetics and mechanism
Source: Data Brief. 2020 Dec 16;34:106664. doi: 10.1016/j.dib.2020.106664 (PMC7770541; doi:10.1016/j.dib.2020.106664)
Supplement: Supplementary file 1 [file mmc1.xlsx]

## Sheet: effect of CONC  (2)
	conditions
	pH - 7
	Conc- 40ppm
	mass - 0.05g
	vol - 100ml
		C₃N₄ (Visible light)	C₃N₄ (UV)	2-CP (Visible light)	2-CP (UV)	C₃N₄ (Visible light)	C₃N₄ (UV)	2-CP (Visible light)	2-CP (UV)	C₃N₄ (Visible light)	C₃N₄ (UV)	C₃N₄ (Visible light)	C₃N₄ (UV)
		A	B	C	photolysis	A	B	C
initial concentration	Time	final con	final con	final con		C/CO	C/CO	C/CO		-ln(C/CO)	-ln(C/CO)	1/Ct	1/Ct
	0	40	40	40		1	1	1	1	0	0
200	30	29.28	40	40	40	0.732	1	1	1	0.311975	0	0.034153	0.025
200	60	24.13	37.58	39.54	39.92	0.60325	0.9395	0.9885	0.998	0.505424	0.0624075	0.0414422	0.0266099
200	90	18.76	35.33	38.61	39.12	0.469	0.88325	0.96525	0.978	0.757153	0.124147	0.0533049	0.0283046
200	120	17.09	31.88	37.21	39	0.42725	0.797	0.93025	0.975	0.850386	0.226901	0.0585138	0.0313676
200	150	13.9	30.17	35.21	39	0.3475	0.75425	0.88025	0.975	1.05699	0.282031	0.0719424	0.0331455
200	180	11.9	29.99	33.17	39	0.2975	0.74975	0.82925	0.975	1.21234	0.288015	0.0840336	0.0333444
A -	C₃N₄/TiO₂ NTs
B-	C₃N₄
C -	TiO₂ NTs
conditions
pH - 7
mass - 0.05g
temp 30C
vol - 100ml		40ppm
								First order			second order
		C₃N₄/TiO₂ NTs	C₃N₄	TiO₂ NTs	A	B	C	C₃N₄/TiO₂ NTs	C₃N₄	TiO₂ NTs
initial concentration	time	final con	final con	final con	qe	qe	qe	log(qe-qt)	log(qe-qt)	log(qe-qt)	t/qt	t/qt	t/qt
	0	0	0	0	0	0	0
40	30	37.14	34.46	35.44	7.15	13.85	11.4	1.3075	1.31754	1.20683	4.1958	2.16606	2.63158
40	60	33.88	32.38	33.64	15.3	19.05	15.9	1.08458	1.19243	1.06446	3.92157	3.14961	3.77358
40	90	31.3	31.23	31.37	21.75	21.925	21.575	0.755875	1.1038	0.772688	4.13793	4.1049	4.17149
40	120	31.02	28.8	30.64	22.45	28	23.4	0.69897	0.821186	0.612784	5.34521	4.28571	5.12821
40	150	30.21	26.75	29.45	24.475	33.125	26.375	0.473487	0.176091	0.0511525	6.1287	4.5283	5.6872
40	180	29.02	26.15	29	27.45	34.625	27.5				6.55738	5.19856	6.54545
